# Supplementary material for: Risk management plans and drug safety in Canada: A cross-sectional study
Source: Int J Risk Saf Med. 2025 Dec 28;37(3):309–14. doi: 10.1177/09246479251414280 (PMC13428812; doi:10.1177/09246479251414280)
Supplement: Supplemental Material - Risk management plans and drug safety in Canada: A cross-sectional study [file sj-xlsx-1-jrk-10.1177_09246479251414280.xlsx]

## Sheet: Sheet1
Supplementary File 1: Drugs and Risk Management Plans
Generic name	Brand name	Risk Management Plan (0 = no, 1 = yes)	Information about Risk Management Plan available in Summary Basis of Decision (0 = no, 1 = yes)
abemaciclib	Verzenio	1	0
ABROCITINIB	Cibinqo	1	1
acalabrutinib	Calquence	1	0
AD26.COV2.S	Janssen COVID-19 vaccine	1	0
Albiglutide	Eperzan	1	0
Albutrepenonacog Alfa	Idelvion	1	0
Alectinib	Alecensaro	1	1
Alirocumab	Praluent	1	0
alpelisib	Piqray	1	0
Amifampridine	Firdapse	1	0
Amifampridine	Ruzurgi	1	0
Amivantamab	Rybrevant	1	0
ANDEXANET ALFA	Ondexxya	1	0
ANDUSOMERAN	SPIKEVAX XBB.1.5	1	0
Anifrolumab	Saphnelo	1	0
Anthrax antigen filtrate	Biothrax	1	0
Anthrax immune globuline	Anthrasil	1	0
antihemophiliac factor viii pegylated	Esperoct	1	0
Antihemophilic factor (recombinant, B-domain deleted, PEGylated)	Jivi	1	0
Antihemophilic Factor (Recombinant) Porcine Sequence	Obizur	1	0
Antihemophilic Factor (Recombinant), PEGylated	Adynovate	1	0
Apalutamide	Erleada	1	0
ASCIMINIB HYDROCHLORIDE	Scemblix	1	0
Asfotase Alfa	Strensiq	1	0
Asunaprevir	Sunvepra	1	1
Atezolizumab	Tecentriq	1	0
ATOGEPANT	Qulipta	1	0
AVACOPAN	Tavneos	1	0
Avalglucosidase alfa	Nexviazyme	1	0
AVAPRITINIB	Ayvakyt	1	0
AVATROMBOPAG MALEATE	Doptelet	1	0
Avelumab	Bavencio	1	0
Axicabtagene ciloleucel	Yescarta	1	0
baloxavir marboxil	Xofluza	1	0
Baricitinib	Olumiant	1	0
Belumosudil mesylate	Rholistiq	1	0
BELZUTIFAN	Welireg	1	0
Benralizumab	Fasenra	1	0
Bepotastine	Rupall	1	1
BEROTRALSTAT HYDROCHLORIDE	Orladeyo	1	0
Bictegravir sodium, emtricitabine, tenofovir alafenamide hemifumarate	Biktarvy	1	0
Bilastine	Blexten	1	1
Bimekizumab	Bimzelx	1	0
Binimetinib	Mektovi	1	0
Blinatumomab	Blincyto	1	0
Botulinum antitoxin serotypes A, B,C, D, E, F and G	BAT	1	0
Brexpiprazole	Rexulti	1	1
Brexucabtagene autoleucel	Tecartus	1	0
Brigatinib	Alunbrig	1	0
Brilliant Blue G	Tissueblue	1	0
Brivaracetam	Brivlera	1	1
Brodalumab	Siliq	1	0
brolucizumab	Beovu	1	0
Burosumab	Crysvita	1	0
cabotegravir sodium	Vocabria	1	1
cabotegravir, rilpivirine	Cabenuva	1	0
Cabozantinib	Cabometyx	1	0
CALASPARGASE PEGOL	Asparlas	1	0
Calcifediol	Rayaldee	0	1
CANGRELOR TETRASODIUM	Kengrexal	1	0
CAPIVASERTIB	Truqap	1	0
caplacizumab	Cablivi	1	0
CAPMATINIB DIHYDROCHLORIDE	Tabrecta	1	0
Carfilzomib	Kyprolis	1	1
CARIPRAZINE HYDROCHLORIDE	Vraylar	1	0
Cedazuridine, Decitabine	Inqovi	1	0
Ceftolozane Sulfate and Tazobactam Sodium	Zerbaxa	1	1
cemiplimab	Libtayo	1	0
Cenegermin	Oxervate	1	0
CENOBAMATE	Xcopri	1	1
Cerliponase Alfa	Brineura	1	0
Chadox1-S (recombinant)	Vaxzevria	1	0
CHIKUNGUNYA VIRUS LIVE-ATTENUATED	Ixchiq	1	0
Cilgavimab, tixagevimab	Evusheld	1	0
CILTACABTAGENE AUTOLEUCEL	Carvykti	1	0
Cipaglucosidase alfa	Pombiliti	1	0
CLASCOTERONE	Winlevi	1	0
Coagulation factor IX (recombinant) pegylated	Rebinyn	1	0
Cobimetinib	Cotellic	1	1
CONCIZUMAB	Alhemo	1	0
CORYNEBACTERIUM DIPHTHERIAE CRM-197 PROTEIN, PNEUMOCOCCAL CONJUGATE SEROTYPE 33F, PNEUMOCOCCAL POLYSACCHARIDE SEROTYPES 6A, 7F, 8, 9N, 10A, 11A, 12F, 15A, deOAc15B, 16F, 17F, 19A, 20A, 22F, 23A, 23B, 24F, 31, 35B	Capvaxive	1	0
Corynebacterium Diphtheriae CRM-197 Protein, Pneumococcal Polysaccharide Serotypes: 1, 3, 4, 5, 6A, 6B, 7F, 9V, 14, 18C, 19A, 19F, 22F, 23F, 33F	Vaxneuvance	1	0
Crisaborole	Eucrisa	1	1
Cysteamine	Procysbi	1	1
Daclatasvir	Daklinza	1	1
Daclizumab beta	Zinbryta	1	0
Dacomitinib monohydrate	Vizimpro	1	0
Dalbavancin	Xydalba	1	0
DANICOPAN	Voydeya	1	0
Daratumumab	Darzalex	1	0
DARIDOREXANT HYDROCHLORIDE	Quviviq	1	0
darolutamide	Nubeqa	1	0
DAVESOMERAN, ELASOMERAN	SPIKEVAX BIVALENT (ORIGINAL/OMICRON BA.4/5)	1	0
Decitabine	Demylocan	1	0
decitabine	Dacogen	1	0
Defibrotide	Defitelio	1	0
DELAFLOXACIN MEGLUMINE	Baxdela	1	0
DEUCRAVACITINIB	Sotyktu	1	0
DIFELIKEFALIN	Korsuva	1	0
Dinutuximab	Unituxin	1	0
Doravirine	Pifeltro	1	1
Dostarlimab	Jemperli	1	0
Drospirenone + Estetrol	Nextstellis	1	1
Dulaglutide	Trulicity	1	0
Dupilumab	Dupixent	1	0
Durvalumab	Imfinzi	1	0
EBOLA ZAIRE VACCINE (rVSVΔG-ZEBOV-GP, LIVE, ATTENUATED)	Ervebo	1	0
Edaravone	Radicava	1	0
Edoxaban	Lixiana	1	1
Efanesoctocog alfa	Altuviiio	1	0
EFGARTIGIMOD ALFA	Vyvgart	1	0
Elafibranor	Iqirvo	1	0
Elagolix sodium	Orilissa	1	0
Elasomeran (mRNA)	Spikevax	1	0
Elbasvir, Grazoprevir	Zepatier	1	1
Eliglustat	Cerdelga	1	1
Elotuzumab	Empliciti	1	0
ELRANATAMAB	Elrexfio	1	0
Eluxadoline	Viberzi	1	1
Elvitegravir, Cobicistat, Emtricitabine, Tenofovir Alafenamide Hemifumarate	Genvoya	1	1
Emicizumab	Hemlibra	1	0
Empagliflozin	Jardiance	1	1
Enasidenib mesylate	Idhifa	1	0
Encorafenib	Braftovi	1	0
Enfortumab vedotin	Padcev	1	0
entrectinib	Rozlytrek	1	0
EPCORITAMAB	Epkinly	1	0
EPLONTERSEN	Wainua	1	0
Eptinezumab	Vyepti	1	0
erdafitinib	Balversa	1	0
Erenumab	Aimovig	1	0
Ertugliflozin	Steglatro	1	0
ESTRADIOL, NORETHINDRONE ACETATE, RELUGOLIX	Myfembree	1	1
ETHINYL ESTRADIOL, SEGESTERONE ACETATE	Ringza	1	0
Etomidate	Tomvi	1	0
ETRANACOGENE DEZAPARVOVEC	Hemgenix	1	0
ETRASIMOD L-ARGININE	Velsipity	1	0
EVINACUMAB	Evkeeza	1	0
Evolocumab	Repatha	1	0
EXAGAMGLOGENE AUTOTEMCEL	Casgevy	1	0
FAMTOZINAMERAN, TOZINAMERAN	Comirnaty Original & Omicron BA.4/BA.5	1	0
FARICIMAB	Vabysmo	1	0
Fecal microbiota	Rebyota	1	0
Fedratinib	Inrebic	1	0
FERRIC CARBOXYMALTOSE	Ferinject	1	1
FERRIC MALTOL	ACCRUFeR	1	0
Ferric pyrophosphate citrate	Triferic Avnu	1	1
FEZOLINETANT	Veozah	1	0
FIDANACOGENE ELAPARVOVEC	Beqvez	1	0
Finafloxacin	Xtoro	1	1
FINERENONE	Kerendia	1	0
Flextouch (insulin degludec)	Tresiba	1	0
Flibanserin	Addyi	1	1
Florbetaben 18F	Neuraceq	1	0
Follitropin delta	Rekovelle	1	0
Fostamatinib	Tavalisse	1	0
Fostemsavir Tromethamine	Rukobia	1	1
Fremanezumab	Ajovy	1	0
FRUQUINTINIB	Fruzaqla	1	0
Gadoterate Meglumine	Dotarem	1	1
galcanezumab	Emgality	1	0
gallium (68ga) chloride	Galli Eo	0	0
Gallium (68ga) chloride	Galliapharm	1	0
GALLIUM (68GA) GOZETOTIDE	Illuccix	1	0
GALLIUM (68GA) GOZETOTIDE	Locametz	1	0
Gallium (68ga) Oxodotreotide	Netvision	0	0
gemtuzumab oxogamicin	Mylotarg	1	0
gilteritinib fumarate	Xospata	1	0
Givosiran	Givlaari	1	1
Glasdegib	Daurismo	1	0
GLOFITAMAB	Columvi	1	0
Glycerol Phenylbutyrate	Ravicti	1	1
Guselkumab	Tremfya	1	0
HEPATITIS B SURFACE ANTIGEN (RECOMBINANT)	Prehevbrio	1	0
icosapent ethyl	Vascepa	1	1
Idarucizumab	Praxbind	1	0
Idecabtagene vicleucel	Abecma	1	0
Immunoglobin hyaluronidase	Hyqvia	1	0
Inavolisib	Itovebi	1	0
Inclisiran	Leqvio	1	1
INEBILIZUMAB	Uplizna	1	0
Infigratinib phosphate	Truseltiq	1	0
Inotersen sodium	Tegsedi	1	0
Inotuzumab ozogamicin	Besponsa	1	0
INSULIN ICODEC	Awiqli	1	0
Ioflupane	Datscan	1	0
IPTACOPAN HYDROCHLORIDE	Fabhalta	1	0
Iron isomaltoside 1000	Monoferric	1	0
Isatuximab	Sarclisa	1	0
Isavuconazonium sulfate	Cresemba	1	1
Ivabradine	Lancora	1	1
Ivacaftor, elexacaftor, tezacaftor	Trikafta	1	0
Ivacaftor, Lumacaftor)	Orkambi	1	1
IVOSIDENIB	Tibsovo	1	0
Ixazomib	Ninlaro	1	1
Ixekizumab	Taltz	1	0
Lanadelumab	Takhzyro	1	0
LANDIOLOL HYDROCHLORIDE	Sibboran	1	0
larotrectinib	Vitrakvi	1	0
Latanoprostene Bunod	Vyzulta	1	0
Lazertinib mesylate monohydrate	Lazcluze	1	0
LEBRIKIZUMAB	Ebglyss	1	0
Lefamulin	Xenleta	1	0
Lemborexant	Dayvigo	1	0
LENACAPAVIR SODIUM	Sunlenca	1	0
Lenvatinib	Lenvima	1	1
Letermovir	Prevymis	1	0
Lifitegrast	Xiidra	1	0
LISOCABTAGENE MARALEUCEL	Breyanzi	1	0
Lixisenatide	Adlyxine	1	1
Loncastuximab tesirine	Zynlonta	1	0
Lonoctocog Alfa	Afstyla	1	0
Lorlatinib	Lorbrena	1	0
Lubiprostone	Amitiza	1	1
Lumasiran sodium	Oxlumo	1	0
Lurbinectedin	Zepzelca	1	0
Luspatercept	Reblozyl	1	0
Lutetium (177Lu) oxodotreotide	Lutathera	1	0
LUTETIUM (177LU) VIPIVOTIDE TETRAXETAN	Pluvicto	1	0
MARALIXIBAT CHLORIDE	Livmarli	1	0
MARIBAVIR	Livtencity	1	0
MAVACAMTEN	Camzyos	1	0
Mecasermin	Increlex	1	0
Mepolizumab	Nucala	1	0
MEROPENEM TRIHYDRATE, VABORBACTAM	Vabomere	1	0
METRELEPTIN	Myalepta	1	0
Midostaurin	Rydapt	1	1
Mifepristone and Misoprostol	Mifegymiso	1	1
Migalastat	Galafold	1	0
MIRIKIZUMAB	Omvoh	1	0
MOGAMULIZUMAB	Poteligeo	1	0
MOMELOTINIB DIHYDROCHLORIDE MONOHYDRATE	Ojjaara	1	0
Necitumumab	Portrazza	1	0
Neisseria meningtidis GRP B recombinant lipoprotein 2086 subfamily A, neisseria meningitidis GRP B recbombinant 2086 subfamily B	Trumenba	1	0
neratinib maleate	Nerlynx	1	1
Netupitant, palonestron	Akynzeo	1	0
niraparib	Zejula	1	0
NIRSEVIMAB	Beyfortus	1	0
Nitisinone	MDK-Nitisinone	1	1
Nitisinone	Nitisinone	1	1
Nitisinone	Orfadin	1	1
Nivolumab	Opdivo	1	0
NIVOLUMAB, RELATLIMAB	Opdualag	1	0
Nusinersen	Spinraza	1	1
Obeticholic acid	Ocaliva	1	1
Obiltoxaximab	Anthim	1	0
Ocrelizumab	Ocrevus	1	0
ODEVIXIBAT	Bylvay	1	1
Olaparib	Lynparza	1	1
Olaratumab	Lartruvo	1	0
OLIPUDASE ALFA	Xenpozyme	1	0
Omaveloxolone	Skyclarys	1	0
Onasemnogene abeparvovec	Zolgensma	1	0
Osimertinib	Tagrisso	1	1
Ospemifene	Osphena	1	0
oxodotreotide	Netspot	1	0
Ozanimod	Zeposia	1	0
Ozenoxacin	Ozanex	1	1
Palbociclib	Ibrance	1	1
Palovarotene	Sohonos	1	0
Panhematin	Hemin	1	0
Patiromer sorbitex calcium	Veltassa	1	0
patisiran sodium	Onpattro	1	0
PEGCETACLOPAN	Empaveli	1	0
Peginterferon Beta-1A	Plegridy	1	0
Pegvaliase	Palynziq	1	0
Pemigatinib	Pemazyre	1	0
Peramivir	Rapivab	1	1
PERFLUOROHEXYLOCTANE	Miebo	1	0
Pibrentasvir, glecaprevir	Maviret	1	No Summary Basis of Decision entry
Pitolisant hydrochloride	Wakix	1	0
plecanatide	Trulance	1	0
Pneumococcal 20-valent Conjugate Vaccine	Prevnar-20	1	0
Polatuzumab vedotinxx	Polivy	1	0
Polidocanol	Varithena	1	1
Ponesimod	Ponvory	1	0
Pralatrexate	Folotyn	1	1
Pralsetinib	Gavreto	1	1
prasterone	Intrarosa	1	1
Propiverine	Mictoryl	1	1
Ramucirumab	Cyramza	1	0
Ranolazine	Corzyna	1	0
ravulizumab	Ultomiris	1	0
RAXTOZINAMERAN	Comirnaty Omicron XBB.1.5	1	0
Recombinant haemagglutinin protein-strain B(yamagata) + strain A(H1N1)+strain A(H3N2)+strain B(victoria)	Supemtek	1	0
RELUGOLIX	Orgovyx	1	0
Remdesivir	Veklury	1	0
Repotrectinib	Augtyro	1	0
Reslizumab	Cinqair	1	0
RESPIRATORY SYNCYTIAL VIRUS PREFUSION F PROTEIN (RSVPREF3)	Arexvy	1	0
Retifanlimab	Zynyz	1	0
Ribociclib	Kisqali	1	0
RILTOZINAMERAN, TOZINAMERAN	Comirnaty Original/Omicron BA.1	1	0
RIMEGEPANT	Nurtec ODT	1	0
Ripretinib	Qinlock	1	0
risankizumab	Skyrizi	1	0
Risdiplam	Evrysdi	1	0
RITLECITINIB	Litfulo	1	0
Ritonavir, nirmatrelvir	Paxlovid	1	1
romosozumab	Evenity	1	0
Rozanolixizumab	Rystiggo	1	0
RSV F ANTIGEN 847A, RECOMBINANT, RSV F ANTIGEN 847B, RECOMBINANT	Abrysvo	1	0
RSV F-protein mRNA, 5'(m7G-5'-ppp-5'-Gm), 3' poly(A)	mRESVIA	1	0
Rupatadine	Rupall	1	1
Sacituzumab govitecan	Trodelvy	1	0
Sacubitril, Valsartan	Entresto	1	1
safinamide mesylate	Onstryv	1	0
Sarilumab	Kevzara	1	0
SARS-CoV-2 Recombinant Spike Protein	Nuvaxovid	1	0
SARS-COV-2 RECOMBINANT SPIKE PROTEIN (OMICRON XBB.1.5)	Nuvaxovid XBB.1.5	1	0
Satralizumab	Enspryng	1	0
Sebelipase Alfa	Kanuma	1	0
Selexipag	Uptravi	0	1
SELINEXOR	Xpovio	1	0
Selpercatinib	Retevmo	1	0
SELUMETINIB	Koselugo	1	0
Semaglutide	Ozempic	1	0
SETMELANOTIDE ACETATE	Imcivree	1	0
Sipavibart	Kavigale	1	0
siponimod	Mayzent	1	0
SODIUM PHENYLBUTYRATE, URSODOXICOLTAURINE	Albrioza	1	0
sodium zirconium cyclosilicate	Lokelma	1	0
Sofosbuvir + Velpatasvir	Epclusa	1	1
Sofosbuvir, velpatasvir, voxilaprevir	Vosevi	1	0
Solriamfetol hydrochloride	Sunosi	1	0
SOMAPACITAN	Sogroya	1	0
Somatrogon	Ngenla	1	0
Sonidegib	Odomzo	1	0
SOTATERCEPT	Winrevair	1	0
Sotorasib	Lumakras	1	0
SPESOLIMAB	Spevigo	1	0
Sucroferric oxyhydroxide	Velphoro	1	0
Sugammadex	Bridion	1	1
Suvorexant	Belsomra	1	0
tafamidis meglumine	Vyndaqel	1	0
Tafasitamab	Minjuvi	1	0
talazoparib	Talzenna	1	0
TALQUETAMAB	Talvey	1	0
Tapinarof	Nduvra	1	0
TARLATAMAB	Imdelltra	1	0
TEBENTAFUSP	Kimmtrak	1	0
TECLISTAMAB	Tecvayli	1	0
Tecovirimat monohydrate	Tpoxx	1	0
Teduglutide	Revestive	1	0
Telotristat etiprate	Xermelo	1	1
Tenapanor	Ibsrela	1	0
Teplizumab	Tzield	1	0
Tepotinib hydrochloride	Tepmetko	1	1
Teprotumumab	Tepezza	1	0
Tezacaftor, Ivacaftor	Symdeko	1	0
TEZEPELUMAB	Tezspire	1	0
Thiotepa	Tepadina		1
tibolone	Tibella	1	1
Tildrakizumab	Ilumya	1	0
TIRBANIBULIN	Onakta	1	0
TIRZEPATIDE	Mounjaro	1	1
Tisagenlecleucel	Kymriah	1	0
Tofersen	Qalsody	1	0
Tozinameran	Comirnaty	1	0
Tralokinumab	Adtralza	1	0
Trastuzumab deruxtecan	Enhertu	1	0
TREMELIMUMAB	Imjudo	1	0
Trientine	Mar-Trientine	1	0
Trientine hdyrochloride	Waymade-trientine	1	0
trifarotene	Aklief	1	0
Trifluridine, tipiracil	Lonsurf	1	0
Triheptanoin	Dojolvi	1	0
TROFINETIDE	Daybue	1	0
Tucatinib	Tukysa	1	1
UBROGEPANT	Ubrelvy	1	0
upadacitinib	Rinvoq	1	1
Varicella-zoster virus glycoprotein E	Shingrix	1	0
Venetoclax	Venclexta	1	1
VERICIGUAT	Verquvo	1	0
Vernakalant	Brinavess	1	1
Vilazodone	Viibryd	1	1
Virus-like particles of SARS-CoV-2 Spike Protein	Covifenz	1	0
von Willebrand factor (recombinant)	Vonvendi	1	0
Vorapaxar	Zontivity	1	1
VORASIDENIB CITRATE	Voranigo	1	1
Voretigene neparvovec	Luxturna	1	0
VUTRISIRAN	Amvuttra	1	0
Zanubrutinib	Brukinsa	1	1
ZILUCOPLAN	Zilbrysq	1	0
ZOLBETUXIMAB	Vyloy	1	0
